# Supplementary material for: Effect of Nordic walking on walking ability in patients with peripheral arterial disease: a meta-analysis
Source: PLoS One. 2025 Mar 10;20(3):e0316092. doi: 10.1371/journal.pone.0316092 (PMC11892863; doi:10.1371/journal.pone.0316092)
Supplement: S3 File — (XLSX) [file pone.0316092.s005.xlsx]

## Sheet: Sheet2
Study	Baseline total N	Baseline Male	Baseline Female	Name of data extractors	Date of data extraction	Eligibility Confirmation
Collins 2012 [23]	103	96	7	Sun and Zhang	April 9，2024	Yes
Langbein 2002 [24]	52	51	1	Sun and Zhang	April 9，2024	Yes
Collins（duration）2012 [25]	85	79	6	Sun and Zhang	April 9，2024	Yes
Spafford 2014 [26]	52	35	17	Sun and Zhang	April 9，2024	Yes
Girold 2017 [12]	18	NR	NR	Sun and Zhang	April 9，2024	Yes
Bulinska 2016 [29]	52	37	15	Sun and Zhang	April 9，2024	Yes
Kropielnicka 2018 [27]	64	NR	NR	Sun and Zhang	April 9，2024	Yes
Dziubek 2020 [28]	64	NR	NR	Sun and Zhang	April 9，2024	Yes																																			Sun and Zhang		Yes
Collins (duration) 2012 [25] was obtained from references in the journal.
